# Supplementary material for: Neural mechanisms of awareness of action
Source: PNAS Nexus. 2026 Jul 2;5(7):pgag220. doi: 10.1093/pnasnexus/pgag220 (PMC13340929; doi:10.1093/pnasnexus/pgag220)
Supplement: pgag220_Supplementary_Data [file pgag220_supplementary_data.zip]

Archive with 2 entries (2 files):
- Jin 2026 AoA EEG Eyes and Behav-26 Supplement.pdf
- PNASNEXUS-PNASNEXUS-2025-01118-TRR-s01.mov
